# Supplementary material for: Autistic Traits Related to the Importance of Interpersonal Touch and Appreciation of Observed Touch during COVID-19 Social Distancing
Source: Int J Environ Res Public Health. 2023 Sep 11;20(18):6738. doi: 10.3390/ijerph20186738 (PMC10531349; doi:10.3390/ijerph20186738)
Supplement: Supplementary file 1 [file ijerph-20-06738-s001.zip]

Archive with 1 entries (1 files):
- ijerph-2435135-supplementary.pdf
